# Supplementary material for: Periodontal Status of Patients with Celiac Disease and Non-Celiac Gluten Sensitivity: A Literature Review
Source: J Clin Med. 2026 Apr 8;15(8):2828. doi: 10.3390/jcm15082828 (PMC13115811; doi:10.3390/jcm15082828)
Supplement: Supplementary file 1 [file jcm-15-02828-s001.zip]

Archive with 1 entries (1 files):
- jcm-4192015-supplementary.pdf
